# Supplementary material for: PERM1—An Emerging Transcriptional Regulator of Mitochondrial Biogenesis: A Systematic Review
Source: Genes (Basel). 2024 Oct 9;15(10):1305. doi: 10.3390/genes15101305 (PMC11508041; doi:10.3390/genes15101305)
Supplement: Supplementary file 1 [file genes-15-01305-s001.zip]

Archive with 1 entries (1 files):
- genes-3222243-supplementary.xlsx
