# Supplementary material for: PERM1—An Emerging Transcriptional Regulator of Mitochondrial Biogenesis: A Systematic Review
Source: Genes (Basel). 2024 Oct 9;15(10):1305. doi: 10.3390/genes15101305 (PMC11508041; doi:10.3390/genes15101305)
Supplement: Supplementary file 1 [file genes-15-01305-s001.zip › genes-3222243-supplementary.xlsx]

## Sheet: Manuscript Information
Title	PERM1 - An Emerging Transcriptional Regulator of Mitochondrial Biogenesis: A Systematic Review
Authors	E.S. Menezes, J. R. M. Renwick, A. Moran-Macdonald, C. Wu, B.J. Gurd Corresponding author: gurdb@queensu.ca
Affiliations	School of Kinesiology and Health Studies, Queen’s University, Kingston, Ontario, K7L 3N6
				Parameter	Inclusion criteria	Exclusion criteria
				Population	Human participants or animals	None
				Intervention	Any intervention (e.g. exercise, diseases, gain and loss-of-function of PERM1) as long as the design has directly characterized PERM1 expression/activity	Studies that were not designed to investigate Perm1, regardless of the intervention
				Comparator	Not specified	Not specified
				Outcomes	Any	None
				Study design	Experimental	Observational
				Research question	What is the role of PERM1 in various organisms, tissues, and cellular functions? What is the PERM1 putative role in the regulation of skeletal muscle mitochondrial biogenesis?

## Sheet: S1. PRISMA Checklist
Section/topic	#	Checklist item	Reported on page #
TITLE
Title	1	Identify the report as a systematic review, meta-analysis, or both.	1
ABSTRACT
Structured summary	2	Provide a structured summary including, as applicable: background; objectives; data sources; study eligibility criteria, participants, and interventions; study appraisal and synthesis methods; results; limitations; conclusions and implications of key findings; systematic review registration number.	2
INTRODUCTION
Rationale	3	Describe the rationale for the review in the context of what is already known.	3 to 4
Objectives	4	Provide an explicit statement of questions being addressed with reference to participants, interventions, comparisons, outcomes, and study design (PICOS).	3 to 4
METHODS
Protocol and registration	5	Indicate if a review protocol exists, if and where it can be accessed (e.g., Web address), and, if available, provide registration information including registration number.	4
Eligibility criteria	6	Specify study characteristics (e.g., PICOS, length of follow-up) and report characteristics (e.g., years considered, language, publication status) used as criteria for eligibility, giving rationale.	4
Information sources	7	Describe all information sources (e.g., databases with dates of coverage, contact with study authors to identify additional studies) in the search and date last searched.	4 and 5
Search	8	Present full electronic search strategy for at least one database, including any limits used, such that it could be repeated.	4, 5 and S2
Study selection	9	State the process for selecting studies (i.e., screening, eligibility, included in systematic review, and, if applicable, included in the meta-analysis).	5
Data collection process	10	Describe method of data extraction from reports (e.g., piloted forms, independently, in duplicate) and any processes for obtaining and confirming data from investigators.	6
Data items	11	List and define all variables for which data were sought (e.g., PICOS, funding sources) and any assumptions and simplifications made.	7 to 8, Manuscript Information
Risk of bias in individual studies	12	Describe methods used for assessing risk of bias of individual studies (including specification of whether this was done at the study or outcome level), and how this information is to be used in any data synthesis.	6 and S3
Summary measures	13	State the principal summary measures (e.g., risk ratio, difference in means).	4
Synthesis of results	14	Describe the methods of handling data and combining results of studies, if done, including measures of consistency (e.g., I2) for each meta-analysis.	7 and 8 (not a meta-analysis)
Risk of bias across studies	15	Specify any assessment of risk of bias that may affect the cumulative evidence (e.g., publication bias, selective reporting within studies).	6 and S3
Additional analyses	16	Describe methods of additional analyses (e.g., sensitivity or subgroup analyses, meta-regression), if done, indicating which were pre-specified.	6, 7 and S5
RESULTS
Study selection	17	Give numbers of studies screened, assessed for eligibility, and included in the review, with reasons for exclusions at each stage, ideally with a flow diagram.	Figure 1, S4, 7 to 8
Study characteristics	18	For each study, present characteristics for which data were extracted (e.g., study size, PICOS, follow-up period) and provide the citations.	S4
Risk of bias within studies	19	Present data on risk of bias of each study and, if available, any outcome level assessment (see item 12).	S3
Results of individual studies	20	For all outcomes considered (benefits or harms), present, for each study: (a) simple summary data for each intervention group (b) effect estimates and confidence intervals, ideally with a forest plot.	S4
Synthesis of results	21	Present results of each meta-analysis done, including confidence intervals and measures of consistency.	N/A
Risk of bias across studies	22	Present results of any assessment of risk of bias across studies (see Item 15).	S3
Additional analysis	23	Give results of additional analyses, if done (e.g., sensitivity or subgroup analyses, meta-regression [see Item 16]).	S5, 7 to 8
DISCUSSION
Summary of evidence	24	Summarize the main findings including the strength of evidence for each main outcome; consider their relevance to key groups (e.g., healthcare providers, users, and policy makers).	8 to 16
Limitations	25	Discuss limitations at study and outcome level (e.g., risk of bias), and at review-level (e.g., incomplete retrieval of identified research, reporting bias).	N/A
Conclusions	26	Provide a general interpretation of the results in the context of other evidence, and implications for future research.	16
FUNDING
Funding	27	Describe sources of funding for the systematic review and other support (e.g., supply of data); role of funders for the systematic review.	19
		Note that page numbers refer to page in the manuscript's word document, not page number in the proofed version.

## Sheet: S2. Search Strategies
PUBMED/MEDLINE					Web of Science
Query	Filters	Search Details	Results		PERM1 (All Fields) and 2023 or 2024 (Publication Years)
(PERM1) AND (therapeutical target)	Abstract, Free full text, Full text	("PERM1"[All Fields] AND (("therapeutical"[All Fields] OR "therapeutically"[All Fields] OR "therapeuticals"[All Fields] OR "therapeutics"[MeSH Terms] OR "therapeutics"[All Fields] OR "therapeutic"[All Fields]) AND ("target"[All Fields] OR "targetability"[All Fields] OR "targetable"[All Fields] OR "targeted"[All Fields] OR "targeting"[All Fields] OR "targetings"[All Fields] OR "targets"[All Fields…	0
(PERM1) AND (adipose tissue)	Abstract, Free full text, Full text	("PERM1"[All Fields] AND ("adipose tissue"[MeSH Terms] OR ("adipose"[All Fields] AND "tissue"[All Fields]) OR "adipose tissue"[All Fields])) AND ((ffrft[Filter]) AND (fha[Filter]) AND (fft[Filter]))	1
(PERM1) AND (mitochondrial function)	Abstract, Free full text, Full text	("PERM1"[All Fields] AND (("mitochondria"[MeSH Terms] OR "mitochondria"[All Fields] OR "mitochondrial"[All Fields] OR "mitochondrially"[All Fields] OR "mitochondrials"[All Fields]) AND ("functional"[All Fields] OR "functional s"[All Fields] OR "functionalities"[All Fields] OR "functionality"[All Fields] OR "functionalization"[All Fields] OR "functionalizations"[All Fields] OR "functionalize"[All …	14		Ovid(Embase, Medline, APA Psychinfo, AMED, Chocrane)
(PERM1) AND (mitochondrial content)	Abstract, Free full text, Full text	("PERM1"[All Fields] AND (("mitochondria"[MeSH Terms] OR "mitochondria"[All Fields] OR "mitochondrial"[All Fields] OR "mitochondrially"[All Fields] OR "mitochondrials"[All Fields]) AND ("content"[All Fields] OR "contents"[All Fields]))) AND ((ffrft[Filter]) AND (fha[Filter]) AND (fft[Filter]))	7		1. PERM1.mp. 2. limit 1 to yr="2023 - 2024" 3. 1 and 2
(PERM1) AND (substrate metabolism)	Abstract, Free full text, Full text	("PERM1"[All Fields] AND (("substrate"[All Fields] OR "substrate s"[All Fields] OR "substrated"[All Fields] OR "substrates"[All Fields]) AND ("metabolic"[All Fields] OR "metabolical"[All Fields] OR "metabolically"[All Fields] OR "metabolics"[All Fields] OR "metabolism"[MeSH Terms] OR "metabolism"[All Fields] OR "metabolisms"[All Fields] OR "metabolism"[MeSH Subheading] OR "metabolities"[All Field…	0
(PERM1) AND (energy metabolism)	Abstract, Free full text, Full text	("PERM1"[All Fields] AND ("energy metabolism"[MeSH Terms] OR ("energy"[All Fields] AND "metabolism"[All Fields]) OR "energy metabolism"[All Fields])) AND ((ffrft[Filter]) AND (fha[Filter]) AND (fft[Filter]))	7
(PERM1) AND (diseases)	Abstract, Free full text, Full text	("PERM1"[All Fields] AND ("disease"[MeSH Terms] OR "disease"[All Fields] OR "diseases"[All Fields] OR "disease s"[All Fields] OR "diseased"[All Fields])) AND ((ffrft[Filter]) AND (fha[Filter]) AND (fft[Filter]))	8
(PERM1) AND (activity)	Abstract, Free full text, Full text	("PERM1"[All Fields] AND ("activable"[All Fields] OR "activate"[All Fields] OR "activated"[All Fields] OR "activates"[All Fields] OR "activating"[All Fields] OR "activation"[All Fields] OR "activations"[All Fields] OR "activator"[All Fields] OR "activator s"[All Fields] OR "activators"[All Fields] OR "active"[All Fields] OR "actived"[All Fields] OR "actively"[All Fields] OR "actives"[All Fields] …	11
(PERM1) AND (structure)	Abstract, Free full text, Full text	("PERM1"[All Fields] AND ("structural"[All Fields] OR "structurally"[All Fields] OR "structurals"[All Fields] OR "structuration"[All Fields] OR "structurations"[All Fields] OR "structure"[All Fields] OR "structure s"[All Fields] OR "structured"[All Fields] OR "structures"[All Fields] OR "structuring"[All Fields])) AND ((ffrft[Filter]) AND (fha[Filter]) AND (fft[Filter]))	1		SCOPUS
(PERM1) AND (physical activity)	Abstract, Free full text, Full text	("PERM1"[All Fields] AND ("exercise"[MeSH Terms] OR "exercise"[All Fields] OR ("physical"[All Fields] AND "activity"[All Fields]) OR "physical activity"[All Fields])) AND ((ffrft[Filter]) AND (fha[Filter]) AND (fft[Filter]))	5		TITLE-ABS-KEY ( perm1 ) AND PUBYEAR > 2022
(PERM1) AND (mitochondrial biogenesis)	Abstract, Free full text, Full text	("PERM1"[All Fields] AND ("organelle biogenesis"[MeSH Terms] OR ("organelle"[All Fields] AND "biogenesis"[All Fields]) OR "organelle biogenesis"[All Fields] OR ("mitochondrial"[All Fields] AND "biogenesis"[All Fields]) OR "mitochondrial biogenesis"[All Fields])) AND ((ffrft[Filter]) AND (fha[Filter]) AND (fft[Filter]))	6
(PERM1) AND (signaling)	Abstract, Free full text, Full text	("PERM1"[All Fields] AND ("signal transduction"[MeSH Terms] OR ("signal"[All Fields] AND "transduction"[All Fields]) OR "signal transduction"[All Fields] OR "signaling"[All Fields] OR "signal"[All Fields] OR "signal s"[All Fields] OR "signaled"[All Fields] OR "signaler"[All Fields] OR "signaler s"[All Fields] OR "signalers"[All Fields] OR "signalings"[All Fields] OR "signalization"[All Fields] OR…	7
(PERM1) AND (localization)	Abstract, Free full text, Full text	("PERM1"[All Fields] AND ("focal"[All Fields] OR "focalities"[All Fields] OR "focality"[All Fields] OR "focalization"[All Fields] OR "focalized"[All Fields] OR "focally"[All Fields] OR "focals"[All Fields] OR "local"[All Fields] OR "localisation"[All Fields] OR "localisations"[All Fields] OR "localise"[All Fields] OR "localised"[All Fields] OR "localises"[All Fields] OR "localising"[All Fields] O…	3
(PERM1) AND (HIT training)	Abstract, Free full text, Full text	("PERM1"[All Fields] AND (("health syst transit"[Journal] OR "health ind today"[Journal] OR "hit"[All Fields]) AND ("education"[MeSH Subheading] OR "education"[All Fields] OR "training"[All Fields] OR "education"[MeSH Terms] OR "train"[All Fields] OR "train s"[All Fields] OR "trained"[All Fields] OR "training s"[All Fields] OR "trainings"[All Fields] OR "trains"[All Fields]))) AND ((ffrft[Filter]…	0		EBSCO (CINAHL, SPORTDiscus)
(PERM1) AND (HIIT)	Abstract, Free full text, Full text	("PERM1"[All Fields] AND ("high intensity interval training"[MeSH Terms] OR ("high intensity"[All Fields] AND "interval"[All Fields] AND "training"[All Fields]) OR "high intensity interval training"[All Fields] OR "hiit"[All Fields])) AND ((ffrft[Filter]) AND (fha[Filter]) AND (fft[Filter]))	0		S1 PERM1
(PERM1) AND (exercise training)	Abstract, Free full text, Full text	("PERM1"[All Fields] AND ("exercise"[MeSH Terms] OR "exercise"[All Fields] OR ("exercise"[All Fields] AND "training"[All Fields]) OR "exercise training"[All Fields])) AND ((ffrft[Filter]) AND (fha[Filter]) AND (fft[Filter]))	5		Limiters - Publication Date: 20230101-20241231
(PERM1) AND (HIT)	Abstract, Free full text, Full text	("PERM1"[All Fields] AND ("health syst transit"[Journal] OR "health ind today"[Journal] OR "hit"[All Fields])) AND ((ffrft[Filter]) AND (fha[Filter]) AND (fft[Filter]))	0		Expanders - Apply related words; Apply equivalent subjects
(PERM1) AND (acute exercise)	Abstract, Free full text, Full text	("PERM1"[All Fields] AND ("exercise"[MeSH Terms] OR "exercise"[All Fields] OR ("acute"[All Fields] AND "exercise"[All Fields]) OR "acute exercise"[All Fields])) AND ((ffrft[Filter]) AND (fha[Filter]) AND (fft[Filter]))	5
(PERM1) AND (exercise)	Abstract, Free full text, Full text	("PERM1"[All Fields] AND ("exercise"[MeSH Terms] OR "exercise"[All Fields] OR "exercises"[All Fields] OR "exercise therapy"[MeSH Terms] OR ("exercise"[All Fields] AND "therapy"[All Fields]) OR "exercise therapy"[All Fields] OR "exercising"[All Fields] OR "exercise s"[All Fields] OR "exercised"[All Fields] OR "exerciser"[All Fields] OR "exercisers"[All Fields])) AND ((ffrft[Filter]) AND (fha[Filte…	5		PubMed
(PERM1) AND (expression in human skeletal muscle)	Abstract, Free full text, Full text	("PERM1"[All Fields] AND (("express"[All Fields] OR "expresse"[All Fields] OR "expresses"[All Fields] OR "expressing"[All Fields] OR "expressions"[All Fields] OR "gene expression"[MeSH Terms] OR ("gene"[All Fields] AND "expression"[All Fields]) OR "gene expression"[All Fields] OR "expressed"[All Fields] OR "expression"[All Fields]) AND ("human s"[All Fields] OR "humans"[MeSH Terms] OR "humans"[Al…	4		("Perm1"[All Fields]) AND (2023:2024[pdat])
(PERM1) AND (expression)	Abstract, Free full text, Full text	("PERM1"[All Fields] AND ("express"[All Fields] OR "expresse"[All Fields] OR "expresses"[All Fields] OR "expressing"[All Fields] OR "expressions"[All Fields] OR "gene expression"[MeSH Terms] OR ("gene"[All Fields] AND "expression"[All Fields]) OR "gene expression"[All Fields] OR "expressed"[All Fields] OR "expression"[All Fields])) AND ((ffrft[Filter]) AND (fha[Filter]) AND (fft[Filter]))	14
(PERM1) AND (activation)	Abstract, Free full text, Full text	("PERM1"[All Fields] AND ("activable"[All Fields] OR "activate"[All Fields] OR "activated"[All Fields] OR "activates"[All Fields] OR "activating"[All Fields] OR "activation"[All Fields] OR "activations"[All Fields] OR "activator"[All Fields] OR "activator s"[All Fields] OR "activators"[All Fields] OR "active"[All Fields] OR "actived"[All Fields] OR "actively"[All Fields] OR "actives"[All Fields] …	11
(PERM1) AND (function)	Abstract, Free full text, Full text	("PERM1"[All Fields] AND ("functional"[All Fields] OR "functional s"[All Fields] OR "functionalities"[All Fields] OR "functionality"[All Fields] OR "functionalization"[All Fields] OR "functionalizations"[All Fields] OR "functionalize"[All Fields] OR "functionalized"[All Fields] OR "functionalizes"[All Fields] OR "functionalizing"[All Fields] OR "functionally"[All Fields] OR "functionals"[All Fiel…	17
(PERM1) AND (regulation)	Abstract, Free full text, Full text	("PERM1"[All Fields] AND ("legislation and jurisprudence"[MeSH Subheading] OR ("legislation"[All Fields] AND "jurisprudence"[All Fields]) OR "legislation and jurisprudence"[All Fields] OR "regulations"[All Fields] OR "social control, formal"[MeSH Terms] OR ("social"[All Fields] AND "control"[All Fields] AND "formal"[All Fields]) OR "formal social control"[All Fields] OR "regulate"[All Fields] OR …	14
(PERM1) AND (muscle cells)	Abstract, Free full text, Full text	("PERM1"[All Fields] AND ("muscle cells"[MeSH Terms] OR ("muscle"[All Fields] AND "cells"[All Fields]) OR "muscle cells"[All Fields])) AND ((ffrft[Filter]) AND (fha[Filter]) AND (fft[Filter]))	6
(PERM1) AND (heart muscle)	Abstract, Free full text, Full text	("PERM1"[All Fields] AND ("myocardium"[MeSH Terms] OR "myocardium"[All Fields] OR ("heart"[All Fields] AND "muscle"[All Fields]) OR "heart muscle"[All Fields])) AND ((ffrft[Filter]) AND (fha[Filter]) AND (fft[Filter]))	7
(PERM1) AND (heart tissue)	Abstract, Free full text, Full text	("PERM1"[All Fields] AND (("heart"[MeSH Terms] OR "heart"[All Fields] OR "hearts"[All Fields] OR "heart s"[All Fields]) AND ("tissue s"[All Fields] OR "tissues"[MeSH Terms] OR "tissues"[All Fields] OR "tissue"[All Fields]))) AND ((ffrft[Filter]) AND (fha[Filter]) AND (fft[Filter]))	6
(PERM1) AND (skeletal muscle)	Abstract, Free full text, Full text	("PERM1"[All Fields] AND ("muscle, skeletal"[MeSH Terms] OR ("muscle"[All Fields] AND "skeletal"[All Fields]) OR "skeletal muscle"[All Fields] OR ("skeletal"[All Fields] AND "muscle"[All Fields]))) AND ((ffrft[Filter]) AND (fha[Filter]) AND (fft[Filter]))	11
(PERM1) AND (skeletal muscle)	Free full text	("PERM1"[All Fields] AND ("muscle, skeletal"[MeSH Terms] OR ("muscle"[All Fields] AND "skeletal"[All Fields]) OR "skeletal muscle"[All Fields] OR ("skeletal"[All Fields] AND "muscle"[All Fields]))) AND (ffrft[Filter])	11
(PERM1) AND (skeletal muscle)		"PERM1"[All Fields] AND ("muscle, skeletal"[MeSH Terms] OR ("muscle"[All Fields] AND "skeletal"[All Fields]) OR "skeletal muscle"[All Fields] OR ("skeletal"[All Fields] AND "muscle"[All Fields]))	12
(PERM1) AND (skeletal muscle)	Abstract	("PERM1"[All Fields] AND ("muscle, skeletal"[MeSH Terms] OR ("muscle"[All Fields] AND "skeletal"[All Fields]) OR "skeletal muscle"[All Fields] OR ("skeletal"[All Fields] AND "muscle"[All Fields]))) AND (fha[Filter])	12
(PERM1) AND (regulation)		"PERM1"[All Fields] AND ("legislation and jurisprudence"[MeSH Subheading] OR ("legislation"[All Fields] AND "jurisprudence"[All Fields]) OR "legislation and jurisprudence"[All Fields] OR "regulations"[All Fields] OR "social control, formal"[MeSH Terms] OR ("social"[All Fields] AND "control"[All Fields] AND "formal"[All Fields]) OR "formal social control"[All Fields] OR "regulate"[All Fields] OR "…	17
Perm1		"Perm1"[All Fields]	25

## Sheet: S3. Risk of Bias Assessment
First Author	Title	Journal	Year	DOI	Limitations	Sequence generation	Allocation concealment	Blinding of participants and personnel	Blinding of outcome assessment	Incomplete outcome data	Selective reporting	Reported performing sample size calculations
Huang	PERM1 regulates genes involved in fatty acid metabolism in the heart by interacting with PPARalpha and PGC-1alpha.	Scientific Reports - Nature	2022	10.1038/s41598-022-18885-3		Low	Low	Low	Low	Unclear	Unclear	Yes
Timbergen	Differentially methylated regions in desmoid-type fibromatosis: Acomparison between CTNNB1 S45F and T41A tumors	Frontiers in Oncology	2020	10.3389/fonc.2020.565031		Unclear	Unclear	Unclear	Unclear	Unclear	Unclear	No
Watanabe	Muscle Fiber Composition Changes after Selective Nerve Innervation	International Journal of Molecular Sciences	2022	10.3390/ijms23147856	Small sample size	Unclear	Unclear	High	Unclear	Unclear	Unclear	No
Aravamudhan	Phosphoproteomics of the developing heart identifies PERM1 - An outer mitochondrial membrane protein	Journal of Molecular and Cellular Cardiology	2021	10.1016/j.yjmcc.2021.01.010		Unclear	Unclear	Unclear	Unclear	Unclear	Unclear	No
Brinkmann	Endurance training alters YKL40, PERM1, and HSP70 skeletal muscle protein contents in men with type 2 diabetes mellitus	Endocrine Research	2019	10.1080/07435800.2018.1474920	Body composition and dietary intake were not monitored.The measured variables may have been influenced by medication intake. No control group, not powered, no gene expression measurement	Unclear	High	Unclear	Unclear	High	Unclear	No
Liang	Molecular mechanism of the ESRRG-PERM1-CKMT2 signal axis in ovariectomized female rats with OSAHS	Transplant Immunology	2022	10.1016/j.trim.2022.101631		Unclear	Low	Unclear	Unclear	Unclear	Unclear	No
Rundqvist	Acute sprint exercise transcriptome in human skeletal muscle	PLos One	2019	10.1371/journal.pone.0223024	Low statistical power; no split by sex/gender; a single post-exercise biopsy provides only a snapshot of the exercise-induced changes in gene expression; lack of a non-exercised control group; no methods were applied for studying the specific localization of the differentially expressed genes within the muscle tissue	Unclear	Unclear	Unclear	Unclear	Low	Unclear	No
Muller	ESRRG and PERM1 Govern Mitochondrial Conversion in Brite/Beige Adipocyte Formation	Frontiers of Endocrinology	2020	10.3389/fendo.2020.00387	This paper lacks the exact molecular mechanism through which PERM1 and ESRRG modulate the browning process. This study lacks the appropriate in vivo models, to show a mechanistic link to certain physiological functions.	Unclear	Low	High	Unclear	Unclear	Unclear	No
Cho	Peroxisome proliferator-activated receptor Î³ coactivator 1 (PGC-1)- and estrogen-related receptor (ERR)-induced regulator in muscle 1 (Perm1) is a tissue-specific regulator of oxidative capacity in skeletal muscle cells	The Journal of Biological Chemistry	2013	10.1074/jbc.M113.489674		Unclear	Unclear	Unclear	Unclear	Unclear	Unclear	No
Cho	Perm1 regulates CaMKII activation and shapes skeletal muscle responses to endurance exercise training	Molecular Metabolism	2019	10.1016/j.molmet.2019.02.009	The experiments done with humans: DMD patients were 1-9 years old and the control group age was 18-25 years old	Unclear	Unclear	Unclear	Unclear	Unclear	Unclear	No
Cho	Perm1 promotes cardiomyocyte mitochondrial biogenesis and protects against hypoxia/reoxygenation-induced damage in mice	Journal of Biological Chemistry	2021	10.1016/j.jbc.2021.100825		Unclear	Unclear	Unclear	Unclear	Low	Unclear	No
Oka	Perm1 regulates cardiac energetics as a downstream target of the histone methyltransferase Smyd1	PLOS One	2020	10.1371/journal.pone.0234913		Unclear	Unclear	Unclear	Unclear	Unclear	Unclear	No
Bock	PERM1 interacts with the MICOS-MIB complex to connect the mitochondria and sarcolemma via ankyrin B	Nature Communications	2021	10.1038/s41467-021-25185-3		High	High	High	High	Low	Unclear	No
Oka	PERM1 regulates energy metabolism in the heart via ERRÎ±/PGC-1Î± axis	Frontiers in Cardiovascular Medicine	2022	10.3389/fcvm.2022.1033457		Unclear	Unclear	Unclear	Unclear	Unclear	Unclear	No
Cho	Perm1 enhances mitochondrial biogenesis, oxidative capacity, and fatigue resistance in adult skeletal muscle	FASEB	2016	10.1096/fj.15-276360		Unclear	Unclear	Unclear	Unclear	Unclear	Unclear	No
Schild	Basal and exercise induced label-free quantitative protein profiling of m. vastus lateralis in trained and untrained individuals	Journal of Proteomics	2015	10.1016/j.jprot.2015.03.028	Only included proteins which could be identified in each sample; chosen study design; did not focus on single cell compartments; lack of phosphoproteomic techniques; limited amounts of specimen.	Unclear	Unclear	Unclear	Unclear	Unclear	Unclear	No
Elzamzami	Native lamin A/C proteomes and novel partners from heart and skeletal muscle in a mouse chronic inflammation model of human frailty	Frontiers in Cell and Developmental Biology	2023	10.3389/fcell.2023.1240285	small sample size, incomplete recovery of known partners, unexplained changes in protein association, lack of visual confirmation of lamin association, stringent peptide array probing	Unclear	Unclear	Unclear	Unclear	Unclear	Unclear	No
Wang	The lncRNA lnc_AABR07044470.1 promotes the mitochondrial-damaged inflammatory response to neuronal injury via miR-214-3p/PERM1 axis in acute ischemic stroke	Molecular Biology Reports	2024	10.1007/s11033-024-09301-2		Unclear	Unclear	Unclear	Unclear	Unclear	Unclear	No
DiPierro	Mitochondrial DNA Copy Number Drives the Penetrance of Acute Intermittent Porphyria		2023	10.3390/life13091923		Unclear	Unclear	Unclear	Unclear	Unclear	Unclear	No
Tachibana	Perm1 Protects the Heart From Pressure Overload–Induced Dysfunction by Promoting Oxidative Metabolism	Circulation	2023	10.1161/CIRCULATIONAHA.122.060173		Unclear	Unclear	Unclear	Unclear	Unclear	Unclear	No
Zhang	Glucose restriction enhances oxidative fiber formation: A multi-omic signal network involving AMPK and CaMK2	iScience	2024	0.1016/j.isci.2023.108590	Did not investigate if the PERM1 phosphorylation activated AMPK and CaMKII signaling independently; the effects of Glut4 mutations in mice are systemic; not clear what caused the increased heart weight in Glu4m mice	Unclear	Unclear	Unclear	Unclear	Unclear	Unclear	No
	Blank cells represent unclear or data that was not reported.

## Sheet: S4. Data Extraction
First Author	Title	Journal	Year	DOI	Species	Species' Details	Sample Size	# of Males	# of Females	Age (average)	Weight (average)	Height (average)	BMI (average)	Condition	Type of tissue	Type of cell	Intervention	Use of control group	Experiments/Measurements	Is the transcriptional activation of PERM1 described in this study?	If "yes" selected, please describe:	Is there any PERM1 physical interaction described in this study?	If "yes" selected, please describe:	Does this study include signaling pathways regulated by, and regulating, PERM1?	If yes, please describe which pathways:	Does this study include markers of mitochondrial biogenesis?	If yes, please select which one(s)
Huang	PERM1 regulates genes involved in fatty acid metabolism in the heart by interacting with PPARalpha and PGC-1alpha.	Scientific Reports - Nature	2022	10.1038/s41598-022-18885-3	Animal	Mice	Experiment-dependent or varied according experiment	Experiment-dependent	Experiment-dependent	Experiment-dependent	Experiment-dependent	N/A	N/A	N/A	Heart tissue	Cardiomyocytes/ cardiac cells	Loss-of-function of Perm1	Yes	mRNA expression; Protein expression; Fatty acid oxidation activity; Perm1 knockout in mice tissue Immunoprecipitation; ChIP Assay; RNA sequencing ; Histology; Echocardiography	Yes	PERM1 stimulates transcription via PPREs through a PGC-1a-dependent mechanism in a cell-autonomous manner	Yes	Perm1 with PGC-1α and PPARα	Yes	transcription factors, including PPARA, PPARG, KLF15, TFAM, PPARGC1A, ESRRA and FOXO3, are predicted to be in an inhibition state in Perm1 KO mice compared to in WT mice	No
Timbergen	Differentially methylated regions in desmoid-type fibromatosis: Acomparison between CTNNB1 S45F and T41A tumors	Frontiers in Oncology	2020	10.3389/fonc.2020.565031	Human		29	10	19	36 yrs		N/A	N/A	Desmoid-type fibromatosis (DTF) tumors	Soft tissue Sarcoma	Tumor; embryonic kidney cells and colon cancer cells		Yes	Protein expression; Immunoprecipitation; Other: MeD-Seq	No		No		No		No
Watanabe	Muscle Fiber Composition Changes after Selective Nerve Innervation	International Journal of Molecular Sciences	2022	10.3390/ijms23147856	Animal	Rat	10		N/A	10 weeks		N/A	N/A	Healthy	Skeletal Muscle		Dual innnervation technique	Yes	Fiber-type composition; Immunohistochemistry ; Microarray Analysis; Histology; Dual innervation technique	Yes	PERM1 and CaMKII were upregulated in the suture group	No		Yes	PERM1, CKMT2 and CaMKII were upregulated in the suture group	Yes	mRNA expression of mito biogenesis genes
Aravamudhan	Phosphoproteomics of the developing heart identifies PERM1 - An outer mitochondrial membrane protein	Journal of Molecular and Cellular Cardiology	2021	10.1016/j.yjmcc.2021.01.010	Animal and Human	Mice	varied according experiment	N/A	N/A			N/A	N/A	SILAC mice, labelled with lysine (heavy)	Heart and skeletal muscle	C2C12 cells; Cardiomyocytes	Diet	Yes	mRNA expression; Protein expression; Oxygen consumption; Immunohistochemistry ; Perm1 knockout in mice tissue; Subcellular localization; Proteomic analysis; Metabolomic analysis; Lipidomic analysis	Yes	PERM1 was upregulated during heart development from P2 to P20.	No		Yes	CK2 phosphorylates the serine residues within the PEST motif of PERM. The stability of PERM1 was regulated by phosphorylation of its PEST motif by CK2. PERM1 was upregulated during heart development from P2 to P20.	Yes	mRNA expression of mito biogenesis genes; protein expression of mito biogenesis proteins; mito respiration; immunohistochemistry markers of mito biogenesis
Brinkmann	Endurance training alters YKL40, PERM1, and HSP70 skeletal muscle protein contents in men with type 2 diabetes mellitus	Endocrine Research	2019	10.1080/07435800.2018.1474920	Human		7	7	N/A	63 yrs			32.8kg/m2	Healthy; Untrained; Type 2 diabetes; Overweight; Obese	Skeletal muscle		Exercise	No	Fiber-type composition; Immunohistochemistry	No		No		No		No
Liang	Molecular mechanism of the ESRRG-PERM1-CKMT2 signal axis in ovariectomized female rats with OSAHS	Transplant Immunology	2022	10.1016/j.trim.2022.101631	Animal	Rat	48	0	48	3-month-old	180-220g	N/A	N/A	ovariectomized female rats	Genioglossal muscle		Removal of ovary, estrogen treatment	Yes	Protein expression; Contractile function; Immunohistochemistry ; Radioimmunoassay	No		No		Yes	PERM1 is associated with the development of OSAHS by regulating the expression of estrogen.	Yes	protein expression of mito biogenesis proteins
Rundqvist	Acute sprint exercise transcriptome in human skeletal muscle	PLos One	2019	10.1371/journal.pone.0223024	Human		14	7	7	26(men) and 25(women)	83kg(men), 68kg(women)	182cm (men), 172cm(women)	25(men), 23(women)	Healthy; Recreationally active	Skeletal Muscle		Exercise	No	mRNA expression; Microarray Analysis	Yes	After sprint exercise	No		Yes	An exercise-induced increase in PERM1 mRNA, probably due to upregulation of PGC1a	No
Muller	ESRRG and PERM1 Govern Mitochondrial Conversion in Brite/Beige Adipocyte Formation	Frontiers of Endocrinology	2020	10.3389/fendo.2020.00387	Animal	Mice	varied according experiment	varied according experiment		varied according experiment	N/A	N/A	N/A	N/A	Heart, Skeletal Muscle and Adipose tissue	Adipocytes	Cold exposure	Yes	mRNA expression; Protein expression; Microarray Analysis; RNA sequencing	No		No		Yes	Perm1 overexpression led to a selective increase in Complex 1, 3, and 5 of the OXPHOS. ESRRG and PERM1 support browning in vitro and in vivo. While ESRRG regulates UCP1 abundance, PERM1 controls the amount of the OXPHOS components. PERM1 regulate the components of the oxidative phosphorylation chain	Yes	mRNA expression of mito biogenesis genes; protein expression of mito biogenesis proteins
Cho	Peroxisome proliferator-activated receptor Î³ coactivator 1 (PGC-1)- and estrogen-related receptor (ERR)-induced regulator in muscle 1 (Perm1) is a tissue-specific regulator of oxidative capacity in skeletal muscle cells	The Journal of Biological Chemistry	2013	10.1074/jbc.M113.489674	Human and Animal	Mice	varied according experiment	varied according experiment		varied according experiment	N/A	N/A	N/A	Untrained; ALS patients	Heart, Skeletal Muscle and Adipose tissue	C2C12 cells	Exercise; Loss-of-function and gain-of-function of PERM1	Yes	mRNA expression; Protein expression; Oxygen consumption; Perm1 knockout in cells; Overexpression of Perm1; ChIP Assay; Subcellular localization	Yes	PGC-1α/ERR pathways; Exercise	No		Yes	PGC-1α, PGC-1β, and ERRs induced PERM1 in C2C12 myotubes; PERM1 regulated the expression of selective PGC-1 and ERR targets (CKMT2,GLUT4 and TNNI3)	Yes	mRNA expression of mito biogenesis genes; protein expression of mito biogenesis proteins; mito respiration
Cho	Perm1 regulates CaMKII activation and shapes skeletal muscle responses to endurance exercise training	Molecular Metabolism	2019	10.1016/j.molmet.2019.02.009	Human and Animal	Mice	varied according experiment	varied according experiment	varied according experiment	varied according experiment	N/A	N/A	N/A	Obese; Muscular dystrophy patients and DMD mice	Skeletal Muscle	C2C12 cells	Exercise; Diet	Yes	Protein expression; Mitochondrial enzyme activity; Fiber-type composition; Perm1 knockout in mice tissue; Immunoprecipitation; Mass spectometry; Histology; Morphology	Yes	Feed-forward activation of Perm1 in response to exercise. Involved genes: CaMKII, MEF2, p38, PGC1a, ERRa	Yes	Perm1 with CaMKII	Yes	Perm1 is necessary for the activation of CaMKII and p38 MAPK in response to endurance exercise. Perm1 also enhanced MEF2 transcriptional activity (MEF2 is a transcription factor activated by CaMKII). Perm1-dependent signaling may also control induction of multiple regulators of oxidative capacity, including PGC-1a, Gadd45g and Nr4a3	Yes	mRNA expression of mito biogenesis genes; protein expression of mito biogenesis proteins; citrate synthase activity
Cho	Perm1 promotes cardiomyocyte mitochondrial biogenesis and protects against hypoxia/reoxygenation-induced damage in mice	Journal of Biological Chemistry	2021	10.1016/j.jbc.2021.100825	Human and Animal	Mice	varied according experiment	varied according experiment		varied according experiment	N/A	N/A	N/A	Dilated cardiomyopathy (DCM)	Heart tissue	Cardiomyocytes and U2OS cells	Gain-of-function of Perm1; Hypoixc environment	Yes	mRNA expression; Protein expression; Oxygen consumption; Overexpression of Perm1; ChIP Assay; Hypoxia/reoxygenation, LDH assay, and TUNEL staining	Yes	Transcript level of Perm1(PGC-1s and ERRs as well) increased during cardiac development and maturation. These results indicate that Perm1 (PGC-1s and ERRs) gradually increase throughout cardiac development toward birth.	Yes	Perm1 with PGC1a	Yes	Perm1 increased ERR-dependent transcriptional activity, and enhanced recruitment of PGC-1a to target gene promoters in Vitro and in intact heart samples in vivo	Yes	mRNA expression of mito biogenesis genes; protein expression of mito biogenesis proteins; mito respiration
Oka	Perm1 regulates cardiac energetics as a downstream target of the histone methyltransferase Smyd1	PLOS One	2020	10.1371/journal.pone.0234913	Human and Animal	Mice and Rat	varied according experiment	varied according experiment		varied according experiment	N/A	N/A	N/A	Heart failure	Heart tissue	Cardiomyocytes	Loss-of-function and gain-of-function of Perm1; Phenylephrine(PE)-induced hypertrophic stress	Yes	mRNA expression; Protein expression; Oxygen consumption; Immunohistochemistry ; Perm1 knockout in cells; Overexpression of Perm1; Immunoprecipitation; ChIP Assay; RNA sequencing ; Histology; Echocardiography	No		Yes	ERRa with Perm1 promoter	Yes	Perm1 is a downstream target to Smyd1 in metabolic networks; phenylephrine-induced hypertrophic stress leads to downregulation of Perm1, followed by downregulation of ERRα and PGC1α; both loss-of-function and gain-of function of Perm1 in cardiomyocytes altered ERRα expression, enforcing the notion that Perm1 targets ERRα and acts as an upstream regulator of ERRα. Decreased availability of endogen…	Yes	mRNA expression of mito biogenesis genes; protein expression of mito biogenesis proteins
Bock	PERM1 interacts with the MICOS-MIB complex to connect the mitochondria and sarcolemma via ankyrin B	Nature Communications	2021	10.1038/s41467-021-25185-3	Animal	Mice	9	N/A	N/A	varied according experiment	N/A	N/A	N/A	Healthy	Skeletal Muscle	C2C12 cells	Loss-of-function of Perm1	Yes	mRNA expression; Protein expression; Skeletal muscle force; Mitochondrial membrane potential; Oxygen consumption; Immunohistochemistry ; Perm1 knockout in mice tissue; Immunoprecipitation; Electron microscopy/ transmission electron microscopy ; Mass spectometry; Subcellular localization; Proteomic analysis	No		Yes	Perm1 with several MICOS–MIB complex members, including MIC60, MIC19, SAM50 and MTX2. Also with SLC25A and ANKB	Yes	Ablation of Perm1 affected mitochondrial proteins related to transportation and breakdown of reactive oxygen species in skeletal muscle tissue	Yes	mRNA expression of mito biogenesis genes; protein expression of mito biogenesis proteins; mito respiration; density; immunohistochemistry markers of mito biogenesis
Oka	PERM1 regulates energy metabolism in the heart via ERRÎ±/PGC-1Î± axis	Frontiers in Cardiovascular Medicine	2022	10.3389/fcvm.2022.1033457	Animal	Mice and Rat				10-12 weeks	N/A	N/A	N/A	Heart failure	Heart tissue	cardiomyocytes	Loss-of-function of Perm1	Yes	mRNA expression; Protein expression; Contractile function; Perm1 knockout in mice tissue; Immunoprecipitation; Electron microscopy/ transmission electron microscopy ; Mass spectometry; ChIP Assay; Histology; Morphology; Subcellular localization; Echocardiography; Proteomic analysis; Metabolomic analysis; Lipidomic analysis	Yes	Transcriptional regulators PGC-1a, BAG6, and KANK2 are required for PERM1-induced transcriptional activation via ERRE to some extent	Yes	Perm1 with ERRa and Pgca1a and with NKRD1, BAG6, KANK2,and TIF1b	Yes	Perm1 deletion led to downregulation of OXPHOS proteins. Auhtors speculated that the PERM1/ERRa/PGC-1a transcriptional complex acts as a feedforward mechanism to dramatically boost the transcription of ERRa and its target genes involved in OXPHOS in response to increased energy demands in the heart	Yes	mRNA expression of mito biogenesis genes; protein expression of mito biogenesis proteins
Cho	Perm1 enhances mitochondrial biogenesis, oxidative capacity, and fatigue resistance in adult skeletal muscle	FASEB	2016	10.1096/fj.15-276360	Animal	Mice								Health	Skeletal muscle	C2C12 cells	Gain-of-function of Perm1	Yes	mRNA expression; Protein expression; Mitochondrial enzyme activity; Fiber-type composition; Contractile function; Fatigue to resistance; Oxygen consumption; Immunohistochemistry ; Overexpression of Perm1; Electron microscopy/ transmission electron microscopy	Yes	PERM1 can act as both upstream and downstream effector of PGC-1 and ERR signaling - potentially a feedforward regulatory loop.	No		Yes	Perm1 activates p38	Yes	mRNA expression of mito biogenesis genes; protein expression of mito biogenesis proteins; mito respiration; density; immunohistochemistry markers of mito biogenesis
Schild	Basal and exercise induced label-free quantitative protein profiling of m. vastus lateralis in trained and untrained individuals	Journal of Proteomics	2015	10.1016/j.jprot.2015.03.028	Human		10	10		25.5 yrs	77.3 kg	177.4cm	24.55kg/m2	Health; Trained; Untrained	Skeletal muscle		Exercise	Yes	Mass spectrometry; Protein identification; Protein expresison	No		No		No		Yes	protein abundance of mito biogenesis proteins
Elzamzami	Native lamin A/C proteomes and novel partners from heart and skeletal muscle in a mouse chronic inflammation model of human frailty	Frontiers in Cell and Developmental Biology	2023	10.3389/fcell.2023.1240285	Animal	Mice	30	N/A	30	21-22 months	N/A	N/A	N/A	Chronic inflammation model of frailty	Heart and Skeletal muscle		Loss-of-function of IL10-KO	Yes	Immunoprecipitation, western blotting, mass spectrometry, peptide binding assay	No		Yes	PERM1 with lamin A	No		No	protein expression of mito biogenesis proteins; mito respiration
Wang	The lncRNA lnc_AABR07044470.1 promotes the mitochondrial-damaged inflammatory response to neuronal injury via miR-214-3p/PERM1 axis in acute ischemic stroke	Molecular Biology Reports	2024	10.1007/s11033-024-09301-2	Animal	Mice and Rat	50	N/A	N/A	N/A	N/A	N/A	N/A	Acute ischemic stroke model	Brain tissue	Neurons	Knockdown of lnc_AABR07044470.1 and overexpression of miR-214-3p	Yes	qRT-PCR, Western blot, immunofluorescence, and luciferase reporter assays	Yes	miR-214-3p regulates PERM1 expression at the transcriptional level	No		Yes	miR-214-3p/PERM1 axis as a critical pathway involved in mitochondrial damage and the inflammatory response during neuronal injury in ischemic stroke	No
DiPierro	Mitochondrial DNA Copy Number Drives the Penetrance of Acute Intermittent Porphyria		2023	10.3390/life13091923	Human		71	26	45	42-44	N/A	N/A	N/A	Acute intermittent porphyria	Blood cells	Peripheral white blood cells		Yes	qRT-PCR, ELISA assays	No		No		No		Yes	quantification of mtDNA copy number, serum levels of PERM1 protein (ELISA)
Tachibana	Perm1 Protects the Heart From Pressure Overload–Induced Dysfunction by Promoting Oxidative Metabolism	Circulation	2023	10.1161/CIRCULATIONAHA.122.060173	Animal	Mice		N/A	N/A	8-10 weeks	N/A	N/A	N/A	Pressure overload-induced cardiac dysfunction	Heart tissue	Cardiomyocytes	Gain-of-function of Perm1 and pressure overload	Yes	mRNA expression; Protein expression; Histology; Oxygen consumption; proteomics; immunoprecipitation; mass spectometry	No		Yes	PERM1 with Mic60	No		Yes	protein expression of mito biogenesis proteins; mito respiration
Zhang	Glucose restriction enhances oxidative fiber formation: A multi-omic signal network involving AMPK and CaMK2	iScience	2024	0.1016/j.isci.2023.108590	Animal	Mice								Glucose Restriction	Skeletal Muslce		GLUT4 mutation, low-intensity treadmill training	Yes	Multi-omic analysis (transcriptomic, proteomic, phosphoproteomic), glucose tolerance tests (GTT), insulin tolerance tests (ITT), indirect calorimetry, immunofluorescence, western blotting, electron microscopy, RNA sequencing, protein phosphorylation	Yes	Phosphorylation levels of PERM1 in 6 phosphorylation sites	No		Yes	AMPK and CaMK2 pathways, indicating PERM1 may coordinate these signaling pathways to promote slow fiber formation and mitochondrial production	Yes	protein expression of mito biogenesis proteins; mito respiration
	Blank cells represent unclear or data that was not reported.

## Sheet: S5. PERM1_MetaMEx_v3.2207
Studies	logFC	adj.P.Val	CI.L	CI.R	size
GSE120862_MIX_VAL_M_YNG_ACT_LEA_HLY_H04	1.28349	0.0515749	0.538382	2.0286	7
GSE120862_MIX_VAL_M_YNG_SED_LEA_HLY_H04	1.12331	0.0422567	0.359728	1.88689	7
GSE151066_MIX_VAL_F_ELD_SED_OWE_HLY_H03	1.08444	0.0337431	0.527851	1.64103	2
GSE151066_MIX_VAL_F_ELD_ACT_LEA_HLY_H03	1.00966	0.0461565	0.450508	1.56881	2
GSE86931_MIX_VAL_M_YNG_ATH_LEA_HLY_H08	0.896007	0.270635	0.326586	1.46543	2
GSE151066_MIX_VAL_M_ELD_SED_OWE_HLY_H03	0.875039	2.33498186590478e-05	0.578022	1.17206	7
GSE164081_MIX_VAL_M_YNG_ATH_LEA_HLY_H03	0.828774	1.18741404743027e-09	0.650368	1.00718	10
GSE86931_MIX_VAL_M_YNG_ATH_LEA_HLY_H04	0.816859	0.262194	0.247327	1.38639	2
GSE71972_MIX_VAL_F_YNG_ACT_LEA_HLY_H03	0.766155	0.273677	-0.123666	1.65598	4
GSE164081_MIX_VAL_M_YNG_ATH_LEA_HLY_H06	0.761028	6.70633914110254e-09	0.582899	0.939157	10
GSE108643_MIX_VAL_M_YNG_SED_LEA_HLY_H00	0.615279	0.000157066	0.363952	0.866606	14
GSE151066_MIX_VAL_M_ELD_ACT_LEA_HLY_H03	0.61061	0.00274374	0.332142	0.889077	8
GSE107934_MIX_VAL_M_YNG_ACT_LEA_HLY_H01	0.58838	0.83239	0.0510967	1.12566	6
GSE33603_MIX_VAL_M_YNG_ACT_LEA_HLY_H03	0.580889	0.000621915	0.325905	0.835874	22
GSE120862_MIX_VAL_M_YNG_SED_LEA_HLY_H01	0.569233	0.487629	-0.182476	1.32094	7
GSE87748_MIX_VAL_M_YNG_SED_LEA_HLY_H04	0.532013	0.00480781	0.302142	0.761885	10
GSE59088_MIX_VAL_M_YNG_SED_LEA_HLY_H03	0.506517	0.00195968	0.323599	0.689436	6
GSE202295_MIX_VAL_M_MDL_SED_OWE_HLY_H03	0.397141	0.496993	-0.165636	0.959918	17
GSE164081_MIX_VAL_M_YNG_ATH_LEA_HLY_H01	0.386909	0.0025324	0.211565	0.562253	10
GSE59088_MIX_VAL_M_YNG_SED_LEA_HLY_H05	0.375253	0.025713	0.192335	0.558172	6
GSE59363_MIX_VAL_M_MDL_ACT_OWE_HLY_H03	0.298749	0.508919	0.106023	0.491476	7
GSE33603_MIX_VAL_M_YNG_ACT_LEA_HLY_H01	0.189622	0.672564	-0.0653627	0.444606	22
GSE41769_MIX_VAL_M_MDL_SED_OWE_HLY_H00	0.187563	0.486963	0.000364569	0.374761	9
GSE71972_MIX_VAL_M_YNG_ACT_LEA_HLY_H03	0.147112	0.882191	-0.732376	1.0266	4
GSE120862_MIX_VAL_M_YNG_ACT_LEA_HLY_H01	0.124293	0.882395	-0.604426	0.853012	7
GSE151066_MIX_VAL_M_ELD_ACT_LEA_HLY_H00	0.0796721	0.865389	-0.197908	0.357252	8
GSE43856_MIX_VAL_M_YNG_ATH_LEA_HLY_H03	0.0693785	0.980939	-0.729332	0.868089	8
GSE71972_MIX_VAL_F_YNG_ACT_LEA_HLY_H00	0.0615925	0.99995	-0.819621	0.942806	4
GSE151066_MIX_VAL_F_ELD_ACT_LEA_HLY_H00	0.0567217	0.998764	-0.498211	0.611655	2
GSE202295_MIX_VAL_M_MDL_SED_OWE_HLY_H00	0.0227993	0.999694	-0.548046	0.593645	16
GSE151066_MIX_VAL_M_ELD_SED_OWE_HLY_H00	0.00989661	0.985683	-0.286887	0.306681	7
GSE151066_MIX_VAL_F_ELD_SED_OWE_HLY_H00	-0.042887	0.981424	-0.597402	0.511628	2
GSE71972_MIX_VAL_M_YNG_ACT_LEA_HLY_H00	-0.0489427	0.989933	-0.923042	0.825157	4
GSE59363_MIX_VAL_M_MDL_ACT_OWE_HLY_H00	-0.0519467	0.981786	-0.244673	0.14078	7
GSE108643_MIX_VAL_M_YNG_SED_OWE_HLY_H00	-0.0523633	0.791884	-0.293769	0.189043	15
GSE107934_MIX_VAL_M_YNG_ACT_LEA_HLY_H04	-0.0669688	0.976657	-0.660611	0.526674	5
GSE164081_MIX_VAL_M_YNG_ATH_LEA_HLY_H00	-0.307532	0.00370783	-0.48299	-0.132075	10
GSE43856_MIX_VAL_M_YNG_ATH_LEA_HLY_H96	-0.960126	0.920968	-1.75884	-0.161415	8
GSE43856_MIX_VAL_M_YNG_ATH_LEA_HLY_H48	-1.16344	0.146629	-1.96215	-0.364729	8
GSE4247_MIX_VAL_M_YNG_SED_OWE_HLY_H03	NA	NA	NA	NA	NA
GSE4247_MIX_VAL_M_YNG_SED_OWE_HLY_H48	NA	NA	NA	NA	NA
Acute Aerobic Meta-analysis	0.301732	1	0.143442	0.460022	312
GSE28422_MIX_VAL_M_ELD_SED_OWE_HLY_H04	0.416955	0.103771	0.143495	0.690416	6
GSE28422_MIX_VAL_F_ELD_SED_OWE_HLY_H04	0.383987	0.211623	0.110527	0.657447	6
GSE28422_MIX_VAL_M_YNG_SED_LEA_HLY_H04	0.378532	0.0340785	0.141708	0.615355	8
GSE28422_MIX_VAL_F_YNG_SED_LEA_HLY_H04	0.255782	0.221923	0.0189579	0.492605	8
GSE28422_MIX_VAL_F_YNG_ACT_LEA_HLY_H04	0.166389	0.378701	-0.0704347	0.403212	8
GSE28422_MIX_VAL_F_ELD_ACT_OWE_HLY_H04	0.158603	0.971431	-0.114857	0.432063	6
GSE28422_MIX_VAL_M_ELD_ACT_OWE_HLY_H04	0.158153	0.800089	-0.115307	0.431613	6
GSE107934_MIX_VAL_M_YNG_ACT_LEA_HLY_H01	0.0623966	0.983327	-0.517036	0.641829	6
GSE24235_MIX_BIB_F_YNG_SED_LEA_HLY_H24	-0.0275101	0.983367	-0.376202	0.321182	4
GSE59088_MIX_VAL_M_YNG_SED_LEA_HLY_H05	-0.0566353	0.936737	-0.458726	0.345456	6
GSE28422_MIX_VAL_M_YNG_ACT_LEA_HLY_H04	-0.0926584	0.772615	-0.329482	0.144165	8
GSE24235_MIX_BIB_M_YNG_SED_LEA_HLY_H04	-0.100007	0.922326	-0.502642	0.302627	3
GSE24235_MIX_BIB_F_YNG_SED_LEA_HLY_H04	-0.104083	0.838504	-0.452775	0.244609	4
GSE107934_MIX_VAL_M_YNG_ACT_LEA_HLY_H04	-0.197311	0.817806	-0.817288	0.422666	6
GSE24235_MIX_BIB_M_YNG_SED_LEA_HLY_H24	-0.295164	0.528891	-0.697798	0.107471	3
GSE59088_MIX_VAL_M_YNG_SED_LEA_HLY_H03	-0.358383	0.399403	-0.760474	0.0437075	6
GSE106865_MIX_VAL_M_YNG_ACT_LEA_HLY_H24	-1.04956	0.0703567	-1.71501	-0.384106	10
GSE182494_ECC_VAL_F_YNG_ACT_LEA_HLY_H48	-1.08422	0.184543	-1.70136	-0.467073	4
GSE106865_MIX_VAL_M_YNG_SED_LEA_HLY_H24	-1.52219	0.00196576	-2.18764	-0.85674	10
GSE1832_MIX_VAL_M_MDL_SED_LEA_HLY_H06	NA	NA	NA	NA	NA
GSE1832_MIX_VAL_M_MDL_SED_LEA_HLY_H18	NA	NA	NA	NA	NA
GSE19062_ECC_VAL_M_YNG_ACT_LEA_HLY_H03	NA	NA	NA	NA	NA
GSE19062_ECC_VAL_M_YNG_ACT_LEA_HLY_H48	NA	NA	NA	NA	NA
GSE23697_ECC_VAL_M_YNG_SED_LEA_HLY_H03	NA	NA	NA	NA	NA
GSE23697_ECC_VAL_M_YNG_SED_OBE_HLY_H03	NA	NA	NA	NA	NA
GSE23697_ECC_VAL_M_YNG_SED_OWE_HLY_H03	NA	NA	NA	NA	NA
GSE4249_ECC_VAL_M_YNG_SED_LEA_HLY_H03	NA	NA	NA	NA	NA
GSE4249_ECC_VAL_M_YNG_SED_LEA_HLY_H48	NA	NA	NA	NA	NA
GSE7286_CON_VAL_M_YNG_ACT_LEA_HLY_H03	NA	NA	NA	NA	NA
GSE7286_ECC_VAL_M_YNG_ACT_LEA_HLY_H03	NA	NA	NA	NA	NA
GSE7286_CON_VAL_M_YNG_ACT_LEA_HLY_H06	NA	NA	NA	NA	NA
GSE7286_ECC_VAL_M_YNG_ACT_LEA_HLY_H06	NA	NA	NA	NA	NA
GSE7286_CON_VAL_M_YNG_ACT_LEA_HLY_H24	NA	NA	NA	NA	NA
GSE7286_ECC_VAL_M_YNG_ACT_LEA_HLY_H24	NA	NA	NA	NA	NA
Acute Resistance Meta-analysis	-0.192333	1	-0.410562	0.0258959	118
GSE163356_MIX_VAL_M_YNG_ACT_LEA_HLY_H03	0.803737	0.000978909	0.45935	1.14812	11
GSE126296_MIX_VAL_F_YNG_ACT_LEA_HLY_H04	0.501453	0.00090171	0.31631	0.686596	7
GSE126296_MIX_VAL_M_YNG_ACT_LEA_HLY_H04	0.389466	0.0157841	0.204322	0.574609	7
GSE43219_MIX_VAL_M_YNG_ACT_OWE_HLY_H00	0.0107564	0.982569	-0.236663	0.258176	9
GSE43219_MIX_VAL_F_YNG_ACT_OWE_HLY_H00	-0.00122352	0.997716	-0.333172	0.330725	5
GSE27285_MIX_VAL_M_YNG_ATH_LEA_HLY_H03	NA	NA	NA	NA	NA
GSE27285_MIX_VAL_M_YNG_ATH_LEA_HLY_H48	NA	NA	NA	NA	NA
GSE44818_MIX_VAL_M_YNG_ATH_LEA_HLY_H01	NA	NA	NA	NA	NA
GSE44818_MIX_VAL_M_YNG_ATH_LEA_HLY_H04	NA	NA	NA	NA	NA
Acute HIT Meta-analysis	0.388929	1	0.0945203	0.683337	39
GSE113165_BED_VAL_F_YNG_ACT_LEA_HLY_D05	-0.137626	0.789022	-0.56831	0.293058	7
GSE113165_BED_VAL_M_YNG_ACT_LEA_HLY_D05	-0.177783	0.933288	-0.981028	0.625461	2
GSE21496_LIM_VAL_M_YNG_SED_LEA_HLY_D02	-0.218874	0.459468	-0.462251	0.0245028	7
GSE113165_BED_VAL_M_ELD_ACT_OWE_HLY_D05	-0.271351	0.529167	-0.615173	0.0724711	11
GSE14901_LIM_VAL_M_YNG_SED_LEA_HLY_D02	-0.372732	0.559926	-0.788625	0.0431615	12
GSE148152_BED_VAL_M_YNG_ACT_LEA_HLY_D84	-0.421054	1.29295015461071e-06	-0.518373	-0.323735	11
GSE113165_BED_VAL_F_ELD_ACT_OWE_HLY_D05	-0.569095	0.120645	-0.972482	-0.165707	8
GSE33886_LIM_VAL_M_YNG_SED_LEA_HLY_D21	-0.589447	0.068664	-0.799754	-0.379139	4
GSE14901_LIM_VAL_F_YNG_SED_LEA_HLY_D02	-0.672796	0.14489	-1.08869	-0.256903	12
GSE14901_LIM_VAL_M_YNG_SED_LEA_HLY_D14	-0.771345	0.0282842	-1.18724	-0.355452	12
GSE186045_BED_VAL_M_MDL_ACT_LEA_HLY_D35	-0.810721	0.689584	-1.63913	0.0176872	2
GSE186045_BED_VAL_M_YNG_ACT_LEA_HLY_D35	-0.848243	0.589966	-1.52766	-0.168827	3
GSE14901_LIM_VAL_F_YNG_SED_LEA_HLY_D14	-0.873608	0.0117597	-1.2895	-0.457715	12
GSE104999_BED_VAL_M_YNG_SED_LEA_HLY_D21	-0.918601	0.0594569	-1.4119	-0.425306	12
GSE24215_BED_VAL_M_YNG_ACT_LEA_HLY_D10	-1.00595	0.0483779	-1.5412	-0.470712	10
GSE14798_BED_SOL_F_YNG_SED_LEA_HLY_D60	NA	NA	NA	NA	NA
GSE14798_BED_VAL_F_YNG_SED_LEA_HLY_D60	NA	NA	NA	NA	NA
GSE8872_LIM_GAS_U_YNG_ACT_LEA_HLY_D10	NA	NA	NA	NA	NA
Inactivity Meta-analysis	-0.599302	1.56899809711556e-10	-0.749761	-0.448843	125
GSE24215_MIX_VAL_M_YNG_ACT_LEA_HLY_HNA_W10	0.492254	0.841524	-0.484023	1.46853	7
GSE139258_MIX_VAL_M_YNG_ATH_OWE_HLY_HNA_W99	0.320455	0.803523	-0.429243	1.07015	6
GSE9103_MIX_VAL_M_ELD_ACT_LEA_HLY_H72_W99	0.281238	0.592516	-0.0530733	0.615549	20
GSE111551_MIX_VAL_M_YNG_ACT_OWE_HLY_H48_W18	0.123654	0.999591	-0.0554371	0.302745	13
GSE60591_MIX_VAL_F_YNG_ACT_OWE_HLY_H24_W12	0.121822	0.678167	-0.167892	0.411537	11
GSE60591_MIX_VAL_M_YNG_ACT_OWE_HLY_H24_W12	0.0870357	0.749648	-0.202572	0.376643	11
GSE125830_MIX_VAL_M_ELD_ATH_OWE_HLY_H48_W99	0.0237302	0.978546	-0.222061	0.269521	3
GSE35661_MIX_VAL_M_YNG_ACT_LEA_HLY_H24_W06	-0.111487	0.282547	-0.228997	0.00602316	24
GSE27536_MIX_VAL_M_ELD_SED_OWE_HLY_HNA_W08	-0.136921	0.534496	-0.384856	0.111015	12
GSE43760_MIX_VAL_F_MDL_SED_LEA_HLY_H48_W24	-0.150492	0.999997	-0.535463	0.234478	6
GSE139258_MIX_VAL_M_YNG_SED_OWE_HLY_HNA_W03	-0.18658	0.999931	-0.997022	0.623862	2
GSE139258_MIX_VAL_F_YNG_SED_OWE_HLY_HNA_W03	-0.202159	0.938094	-0.775228	0.37091	4
GSE9103_MIX_VAL_M_YNG_ACT_LEA_HLY_H72_W99	-0.238343	0.532486	-0.572654	0.095968	20
GSE120862_MIX_VAL_M_YNG_SED_LEA_HLY_H48_W08	-0.703796	0.0356816	-1.19597	-0.211618	7
GSE144133_MIX_VAL_M_YNG_SED_LEA_HLY_H96_W06	-1.19807	0.112883	-2.00012	-0.396019	8
GSE127187_MIX_VAL_M_YNG_SED_LEA_HLY_H16_W02	NA	NA	NA	NA	NA
GSE1718_MIX_VAL_U_YNG_SED_LEA_HLY_HNA_W20	NA	NA	NA	NA	NA
GSE1786_MIX_VAL_M_ELD_SED_OWE_HLY_H72_W12	NA	NA	NA	NA	NA
GSE20319_MIX_VAL_M_ELD_SED_OWE_HLY_HNA_W99	NA	NA	NA	NA	NA
GSE27543_MIX_VAL_M_ELD_SED_OWE_HLY_HNA_W03	NA	NA	NA	NA	NA
GSE9405_MIX_VAL_M_YNG_ATH_LEA_HLY_H24_W99	NA	NA	NA	NA	NA
Training Aerobic Meta-analysis	-0.069559	1	-0.205445	0.0663265	154
GSE28422_MIX_VAL_F_YNG_SED_LEA_HLY_H48_W12	0.129502	0.994902	-0.16302	0.422023	7
GSE157585_MIX_VAL_U_ELD_SED_OWE_HLY_H72_W14	0.089085	0.437484	-0.061697	0.239867	24
GSE47881_MIX_VAL_U_ELD_ACT_OWE_HLY_H03_W20	0.0853627	0.999874	-0.117971	0.288696	16
GSE117525_MIX_VAL_M_ELD_SED_OWE_HLY_H72_W24	0.0725551	0.956257	-0.133375	0.278485	16
GSE28998_MIX_BIB_F_YNG_SED_OWE_HLY_H04_W12	0.0503189	0.980512	-0.214094	0.314732	3
GSE117525_MIX_VAL_F_ELD_SED_LEA_HLY_H72_W24	0.0370591	0.98258	-0.249979	0.324097	7
GSE47881_MIX_VAL_U_MDL_ACT_OWE_HLY_H03_W20	0.0250853	0.993373	-0.161506	0.211677	19
GSE117525_MIX_VAL_M_ELD_SED_OBE_HLY_H72_W24	0.0118358	0.999596	-0.356543	0.380214	5
GSE24235_MIX_BIB_F_YNG_SED_LEA_HLY_H24_W12	0.00471126	0.999949	-0.418028	0.427451	4
GSE47881_MIX_VAL_U_YNG_ACT_LEA_HLY_H03_W20	-0.0192776	0.998482	-0.290389	0.251834	9
GSE28422_MIX_VAL_M_YNG_SED_LEA_HLY_H48_W12	-0.0444296	0.999236	-0.318058	0.229199	8
GSE28998_MIX_BIB_M_YNG_SED_OWE_HLY_H04_W12	-0.106212	0.865312	-0.3352	0.122776	4
GSE97084_MIX_VAL_U_YNG_SED_LEA_HLY_H72_W12	-0.129704	0.505503	-0.361768	0.10236	10
GSE97084_MIX_VAL_U_ELD_SED_OWE_HLY_H72_W12	-0.13826	0.55907	-0.396029	0.11951	8
GSE117525_MIX_VAL_M_ELD_SED_LEA_HLY_H72_W24	-0.165792	0.999317	-0.534171	0.202586	5
GSE28422_MIX_VAL_M_ELD_SED_OWE_HLY_H48_W12	-0.197957	0.848578	-0.513916	0.118002	6
GSE28422_MIX_VAL_F_ELD_SED_OWE_HLY_H48_W12	-0.232841	0.913845	-0.5488	0.0831184	6
GSE24235_MIX_BIB_M_YNG_SED_LEA_HLY_H24_W12	-0.296624	0.81483	-0.784761	0.191514	3
GSE117525_MIX_VAL_F_ELD_SED_OWE_HLY_H72_W24	-0.40227	0.428614	-0.734322	-0.0702176	8
GSE45426_MIX_VAL_M_YNG_ACT_LEA_HLY_H24_W01	-0.509712	0.0655138	-0.894701	-0.124724	5
GSE99963_MIX_VAL_M_MDL_SED_OWE_HLY_H24_W01	-0.78626	0.00681428	-1.19444	-0.378075	7
EMEXP740_MIX_VAL_M_ELD_SED_OWE_HLY_H48_W12	NA	NA	NA	NA	NA
GSE106865_MIX_VAL_M_YNG_SED_LEA_HLY_HNA_W10	NA	NA	NA	NA	NA
GSE16907_MIX_VAL_F_MDL_SED_LEA_HLY_HNA_W52	NA	NA	NA	NA	NA
GSE8479_MIX_VAL_F_ELD_ACT_LEA_HLY_H48_W26	NA	NA	NA	NA	NA
GSE8479_MIX_VAL_M_ELD_ACT_LEA_HLY_H48_W26	NA	NA	NA	NA	NA
Training Resistance Meta-analysis	-0.06886	1	-0.151881	0.0141613	180
GSE97084_MIX_VAL_U_ELD_SED_OWE_HLY_H72_W12	-0.0821824	0.796281	-0.417959	0.253594	8
GSE109657_MIX_VAL_M_YNG_ACT_LEA_HLY_H48_W06	-0.100097	0.512202	-0.242735	0.0425404	11
GSE163356_MIX_VAL_M_YNG_ACT_LEA_HLY_HNA_W03	-0.124475	0.57084	-0.389749	0.1408	10
GSE97084_MIX_VAL_U_YNG_SED_LEA_HLY_H72_W12	-0.496731	0.00826373	-0.781952	-0.211509	11
Training HIT Meta-analysis	-0.211683	1	-0.3953	-0.028066	40
GSE97084_MIX_VAL_U_YNG_SED_LEA_HLY_H72_W12	0.0615524	0.890812	-0.303255	0.42636	7
GSE97084_MIX_VAL_U_ELD_SED_OWE_HLY_H72_W12	-0.105581	0.841048	-0.476646	0.265484	7
GSE53598_MIX_VAL_M_MDL_SED_OWE_HLY_H72_W12	-0.147508	0.661421	-0.344203	0.0491872	18
GSE156247_MIX_VAL_M_MDL_SED_OWE_HLY_H72_W12	-0.147508	0.662294	-0.344277	0.049261	18
Training Combined Meta-analysis	-0.11237	1	-0.236218	0.0114792	50
